# Supplementary material for: Exploring the pathogenetic association between schizophrenia and type 2 diabetes mellitus diseases based on pathway analysis
Source: BMC Med Genomics. 2013 Jan 23;6(Suppl 1):S17. doi: 10.1186/1755-8794-6-S1-S17 (PMC3552677; doi:10.1186/1755-8794-6-S1-S17)
Supplement: Additional file 1 — 196 SCZ and 200 T2D susceptibility gene sets. [file 1755-8794-6-S1-S17-S1.xlsx]

## Sheet: Sheet1
196 SCZ susceptibility genes		200 T2D susceptibility genes
ADM		ABCA1
ADRA1A		ACHE
AKT1		ADRB2
ALDH3A1		ADRB3
ALK		AGT
ANK3		AGTR1
ANXA1		AHSG
APOD		AKR1B1
APOE		ANK1
ARRB2		ANXA1
BDNF		APOC3
CACNA1C		APOE
DDR1		BCHE
CBS		BTC
CCK		CACNA1E
CCKAR		CASQ1
CHGA		CD14
CHGB		CDKN2A
CHRM1		CDKN2B
CHRNA7		CETP
CNR1		CLPS
CNTF		CR2
COMT		CRP
CSF2RA		CSN3
CTLA4		DBI
CYP1A2		ACE
CYP2D6		DUSP9
DAO		ESR1
DBH		EXT2
ACE		FABP2
DRD1		FOXO1
DRD2		GCGR
DRD3		GCK
DRD4		GCKR
DRD5		GFPT1
DRP2		GNB3
ATN1		FFAR1
EGF		GRB14
ERBB4		GSTM1
GABBR1		GSTT1
GABRA5		HFE
GABRB2		HHEX
GAD1		HIF1A
GAD2		HNF4A
GDNF		IAPP
GJA8		IDE
GNAS		IL6
GRIA4		IL6R
GRIK3		IL10
GRIN1		INS
GRIN2A		INSR
GRIN2B		PDX1
GRM3		IRS1
GRM5		KCNJ11
GRM8		KCNQ1
GSTM1		KIF11
NRG1		LDLR
HLA-A		LEP
HLA-DQA1		LEPR
HLA-DQB1		LIPC
HLA-DRB1		LMNA
HLA-E		LPL
HMBS		MC3R
HTR2A		MC4R
HTR2C		MTHFR
HTR4		MTNR1B
HTR5A		MTTP
IL1B		NEUROD1
IL3RA		NOS3
IL10		NPY
IL10RA		NOTCH2
IMPA2		NRF1
ITIH3		OGG1
ITIH4		PBX1
STT3A		PCK1
JARID2		PDE3B
KCNN3		ENPP1
L1CAM		PEPD
LIF		PLIN1
MAG		PLS1
MAOA		POMC
MICB		PON1
MMP16		PPARA
MSRA		PPARD
MTHFR		PPARG
NDUFV2		PPP1R3A
NEUROG1		PRKAA2
NFKB1		PKN2
NQO2		PRKCZ
NOS1		PYY
NPY		PTEN
NOTCH4		PTPN1
NRGN		PTPRD
NTF3		RAGE
NR4A2		RBMS1
PCM1		RBP4
PDYN		CCL2
ABCB1		ST6GAL1
PLA2G1B		SLC2A2
PLA2G4A		SOD2
PON1		SPINK1
PPP3CC		SREBF1
PRNP		STX1A
PRODH		ABCC8
RELN		SYK
RGS4		SYN2
RHD		HNF1A
RXRB		HNF1B
S100B		TCF7L2
ATXN8OS		TSPAN8
SLAMF1		TNF
SLC1A2		UCP1
SLC6A3		UCP2
SLC6A4		UCP3
SLC17A1		USF1
SOD2		VDR
SOX10		VEGFA
SYN2		WFS1
TCF4		CXCR4
TGM2		HMGA2
TH		KLF11
TNF		LGR5
TPH1		KLF7
UCP2		IRS2
UFD1L		CDC123
VRK2		PRC1
XBP1		ADIPOQ
YWHAH		VPS26A
ZNF74		LPIN2
TRIM26		NOS1AP
ZNF184		ARHGEF11
FZD3		PSMD6
FXR1		NAMPT
IFT88		AP3S2
ST8SIA2		SPRY2
DGCR14		MAEA
SYN3		HMG20A
NRP1		SORBS1
HIST1H2AG		IGF2BP2
HIST1H2BJ		PPARGC1A
SLC25A14		UTS2
MPZL1		ADAM30
SNAP29		CAPN10
PLAA		DUSP12
NRXN1		CAMTA1
SLC25A27		HUNK
NRG2		NEUROG3
CLOCK		ADIPOR1
FEZ1		PEX5L
MED12		GHRL
DGCR2		WWOX
PRSS16		BCL11A
BTN2A2		ZFAND6
PDLIM5		RBFOX1
NRG3		CDKAL1
CHL1		2012-03-01
SLC17A3		MMP26
BTN3A2		RETN
BTN3A1		ADAMTS9
NTNG1		CAMK1D
NT5C2		TRIB3
ACSL6		ZFAND3
BRP44		SRR
DKK4		THADA
DISC1		FTO
LSM1		GCC1
ZDHHC8		ADIPOR2
CNNM2		PCNXL2
ATP5SL		CMIP
PARD3		SLC2A10
CDC42SE2		KCNK16
RTN4		ZBED3
PTBP2		TSPAN18
SRR		C4orf42
MUTED		TP53INP1
PCGEM1		PALM2
NPAS3		KCTD12
CSMD1		APOA5
CCDC68		ARAP1
DTNBP1		DCD
MYO18B		TMEM45B
CHRFAM7A		SLC44A3
TSPAN18		FITM2
CEACAM21		ZPLD1
ZNF804A		C4orf32
FOXP2		PPARGC1B
POM121L2		C6orf57
ACSM1		KLF14
AGBL1		RPL21P7
RBM45		C2CD4A
SLCO6A1		SLC30A8
CCDC60		GLIS3
NKAPL		JAZF1
DAOA		TCERG1L
TAAR6		C14orf70
MIR137		GALNTL4
		RBM43
		C2CD4B
		PAPL
		CHCHD9
