# Supplementary material for: Exploring the pathogenetic association between schizophrenia and type 2 diabetes mellitus diseases based on pathway analysis
Source: BMC Med Genomics. 2013 Jan 23;6(Suppl 1):S17. doi: 10.1186/1755-8794-6-S1-S17 (PMC3552677; doi:10.1186/1755-8794-6-S1-S17)
Supplement: Additional file 5 — Literature mining results for the 364 new candidate genes. 364 candidate genes are in the first column; the second column hosts the number of interactions from SCZ susceptibility proteins; the third column lists the PubMed ID for the reported protein associated with SCZ; the fourth column is the interactions of SCZ. The corresponding results of T2D are displayed in the following columns. Genes in pink background are 25 candidate genes which have been implicated in both SCZ and T2D with various studies. [file 1755-8794-6-S1-S17-S5.xlsx]

## Sheet: Sheet1
Candidate proteins	#SCZ interactions	PubMed ID	interactions of SCZ	#T2D interactions	PubMed ID	interactions of T2D
SRC	7	21441918	ANXA1,MPZL1,YWHAH,GRIN2B,AKT1,HLA-A,GRIN2A	13	na	ADRB3,ANXA1,IL6R,WWOX,SYK,ADRB2,HNF1A,PTPN1,FOXO1,PRKCZ,PPARD,INSR,ESR1
PRKACA	7	na	GRIA4,NOS1,SYN2,TH,TPH1,CACNA1C,NFKB1	7	na	PLIN1,PDE3B,MC4R,SYN2,SLC2A2,ABCA1,ESR1
PRKCA	7	19786960	NRGN,GRIA4,NOS1,GRM5,GRIN2B,HLA-A,GRIN2A	7	na	GFPT1,OGG1,PRKCZ,SYK,LMNA,PPARA,INSR
GRB2	5	21195589	DRD4,DRD3,PRNP,EGF,ERBB4	7	na	ADRB2,SYK,IRS1,IRS2,SPRY2,PTPN1,ESR1
PTPN11	5	na	SLAMF1,MPZL1,DDR1,GRIN2B,CTLA4	6	na	SPRY2,IRS2,LEPR,INSR,IRS1,CXCR4
SMAD3	5	na	ANK3,PARD3,NOTCH4,TGM2,AKT1	6	19265200	LMNA,FOXO1,VDR,HNF4A,HMGA2,ESR1
YWHAZ	6	15363479	UCP2,PARD3,TPH1,GABBR1,AKT1,TH	5	21179778	UCP2,UCP3,FOXO1,IRS2,IRS1
PIK3R1	5	na	ANK3,CSF2RA,CHRNA7,AKT1,CTLA4	5	21113646	SYK,IRS2,INSR,ESR1,IRS1
PLCG1	5	na	DDR1,GRIN2B,ALK,GRIN1,GRIN2A	5	na	PKN2,AGTR1,SYK,IRS2,INSR
CSNK2A1	4	na	L1CAM,TH,PRNP,ARRB2	9	na	VDR,PTEN,IRS1,TCF7L2,HIF1A,STX1A,PTPN1,HMGA2,ABCA1
MAPK1	2	na	ARRB2,TH	9	21624091	DUSP9,KLF11,PPARG,PTPN1,PRKCZ,PPARA,SREBF1,ESR1,IRS1
CREBBP	2	na	NEUROG1,YWHAH	8	19223597	HIF1A,SREBF1,VDR,ESR1,HNF1B,HNF4A,HNF1A,FOXO1
MAPK3	1	na	TH	8	21321112	DUSP9,PPARA,SREBF1,SYK,PRKCZ,HIF1A,INSR,ESR1
JAK2	3	na	IL3RA,HTR2A,CTLA4	7	22382519	AGTR1,IRS2,INSR,IRS1,LEPR,PTPN1,CXCR4
NCOA1	3	na	NFKB1,YWHAH,RXRB	7	na	VDR,PPARGC1A,PPARA,PPARG,HIF1A,HNF4A,ESR1
YWHAB	3	na	UCP2,PARD3,TH	7	na	UCP2,PDE3B,UCP3,PRKCZ,IRS2,INSR,IRS1
EP300	2	na	TCF4,AKT1	7	15001545	NEUROD1,PPARD,TCF7L2,ESR1,HIF1A,PPARA,HNF1A
TP53	1	21296169/20040103/16039051/15450681/15158001	S100B	7	21965303/21283750/21146886	WWOX,TP53INP1,HIF1A,HNF4A,PTEN,ESR1,CR2
CTNNB1	3	na	NFKB1,TCF4,GRIN1	6	19577541/20041157	TCF7L2,PTPN1,HNF1A,ESR1,HIF1A,FOXO1
EGFR	3	22256609/18552348	ERBB4,ANXA1,EGF	6	na	ESR1,PTPN1,GRB14,ANXA1,BTC,AGTR1
JAK1	3	na	IL3RA,IL10RA,PLA2G4A	6	17570252	PRKCZ,SYK,IRS2,INSR,IRS1,CXCR4
CAV1	2	11976386	ABCB1,PRNP	6	16868246/21753738/12881419	IRS1,INSR,ESR1,NOS3,PTPN1,PTEN
CSNK2A2	2	na	PRNP,ARRB2	6	na	CSN3,TCF7L2,HMGA2,STX1A,PTPN1,PTEN
MED1	2	na	MED12,YWHAH	6	na	HNF4A,PPARGC1A,PPARA,PPARG,VDR,ESR1
NRIP1	2	na	YWHAH,RXRB	6	na	HNF4A,VDR,PPARA,PPARG,PPARD,ESR1
RXRA	2	20064257	NR4A2,NFKB1	6	12757020	PPARA,PPARG,VDR,PPARD,ESR1,PPARGC1A
STAT3	1	17392403	NFKB1	6	21624091	IL6R,HNF1A,HIF1A,LEPR,SYK,CXCR4
YWHAG	4	21195589	UCP2,DISC1,PARD3,YWHAH	5	na	UCP2,UCP3,FOXO1,IRS2,IRS1
AR	3	na	NFKB1,TCF4,AKT1	5	22689403	ESR1,HIF1A,PTEN,FOXO1,IDE
RAF1	3	na	ARRB2,YWHAH,AKT1	5	na	PEX5L,AGTR1,SPRY2,PRKCZ,INSR
SHC1	3	na	DDR1,ALK,ERBB4	5	na	IRS2,SYK,INSR,ESR1,IRS1
GSK3B	2	19936977	NFKB1,AKT1	5	20368287	PRKCZ,PTPN1,PPARGC1A,NOTCH2,FOXO1
JUN	2	na	SOX10,TCF4	5	na	HHEX,VDR,RAGE,HIF1A,ESR1
RELA	2	21593732	TGM2,NFKB1	5	na	PPARA,PRKCZ,TRIB3,HMGA2,ESR1
NCOA2	1	na	YWHAH	5	na	VDR,PPARG,HIF1A,HNF4A,ESR1
NR0B2	1	na	RXRB	5	22349108	PPARD,PPARG,VDR,HNF4A,ESR1
PRKCD	1	na	GRM5	5	na	PRKCZ,ADRB2,PPARA,INSR,IRS1
PTPN6	1	na	NOS1	5	na	SYK,IRS2,INSR,ESR1,CXCR4
SP1	1	19784753	SOX10	5	na	NOS3,SREBF1,HIF1A,HNF4A,ESR1
UBE2I	1	na	SOX10	5	na	LMNA,SREBF1,HNF4A,PTEN,ESR1
GNAI1	4	22792057	HTR2A,RGS4,DRD3,CNR1	4	na	FFAR1,MTNR1B,ESR1,CXCR4
HSP90AA1	3	na	NOS1,LSM1,AKT1	4	na	NOS3,PPARA,HIF1A,ESR1
SMAD4	3	20427661	PARD3,NOTCH4,AKT1	4	na	HMG20A,FOXO1,HNF4A,ESR1
ALB	2	na	APOE,PON1	4	12500217	RBP4,APOE,HNF1A,PON1
LRP1	2	na	MMP16,APOE	4	21966368	NOS1AP,LIPC,LPL,APOE
LRP2	2	21423430	ATN1,APOE	4	na	NOS1AP,INS,LPL,APOE
STAT5A	2	na	CTLA4,ERBB4	4	17003334	SYK,PTPN1,INSR,ESR1
COPS5	1	na	NR4A2	4	na	ESR1,HIF1A,PPARG,HNF4A
MAPK14	1	18460190	PLA2G4A	4	na	DUSP9,PPARGC1A,HNF4A,ESR1
NCOR2	1	na	NFKB1	4	na	PPARD,PPARA,PPARG,ESR1
RXRG	1	na	CHGB	4	18269685	VDR,PPARA,PPARG,PPARD
CALM1	7	na	GRIN1,RGS4,GRM3,GRM5,NRGN,HTR2C,TCF4	3	21216827	INSR,NEUROD1,ESR1
FYN	5	20569495/19501919	MAG,GRIN2A,SLAMF1,GRIN2B,CTLA4	3	na	PRKCZ,IRS1,SYK
SMAD2	5	na	ANK3,PARD3,TGM2,NOTCH4,AKT1	3	na	HNF4A,INSR,ESR1
A2M	3	na	APOE,IL1B,IL10	3	na	LEP,APOE,IL10
KAT5	3	na	NFKB1,NDUFV2,PLA2G4A	3	na	TRIB3,LMNA,ESR1
APP	2	na	CHRNA7,APOE	3	na	IDE,ACHE,APOE
ATXN1	2	na	ZNF804A,AKT1	3	na	KLF11,SREBF1,PEPD
BDKRB2	2	na	NOS1,ACE	3	na	NOS3,ACE,AGTR1
CALM2	2	na	TCF4,GRM5	3	21546767	NEUROD1,ESR1,INSR
CALM3	2	na	TCF4,GRM5	3	na	NEUROD1,ESR1,INSR
CLU	2	20738160	PON1,PRNP	3	20850846	LEP,PON1,LEPR
ESR2	2	18164902	YWHAH,AKT1	3	na	PPARGC1A,SREBF1,ESR1
KIAA1377	2	na	FEZ1,FXR1	3	na	DUSP12,CDKN2B,LPL
MDM2	2	na	ARRB2,AKT1	3	21123956	CDKN2A,HIF1A,ESR1
NR3C1	2	22427805	YWHAH,NFKB1	3	22048965	PPARGC1A,PBX1,IDE
PDPK1	2	na	YWHAH,AKT1	3	na	PRKCZ,PKN2,IRS1
PIK3R2	2	na	EGF,ERBB4	3	21109194	SYK,IRS2,IRS1
RPS6KA1	2	na	NR4A2,L1CAM	3	na	PPP1R3A,SYK,ESR1
STAT5B	2	na	CTLA4,ERBB4	3	10224108	PTPN1,INSR,CXCR4
APOA1	1	17938634	PON1	3	22327732	CETP,PON1,ABCA1
BCR	1	na	YWHAH	3	na	IRS1,HNF1A,PTPN1
CRK	1	na	ERBB4	3	22179045	IRS2,INSR,IRS1
CSNK2B	1	na	PRNP	3	na	IRS1,ESR1,PRKCZ
HDAC1	1	17961987	NFKB1	3	na	KLF11,HIF1A,PPARD
HRAS	1	na	GRIN1	3	na	PRKCZ,INSR,AGTR1
JAK3	1	na	ALK	3	na	IRS2,IRS1,CXCR4
NR2C2	1	na	RXRB	3	na	JAZF1,HNF4A,ESR1
PSEN1	1	na	NOTCH4	3	21538175	NOTCH2,TCF7L2,PRKCZ
PTPRC	1	na	LSM1	3	na	INSR,IRS1,CXCR4
RHOA	1	na	TGM2	3	21743486	PKN2,ARHGEF11,PRKCZ
SH2B2	1	na	AKT1	3	na	SYK,SORBS1,INSR
STAT1	1	na	AKT1	3	20606418	SYK,VDR,CXCR4
THRB	1	na	RXRB	3	na	FOXO1,ESR1,PPARGC1A
TRAF2	1	na	TNF	3	22315325	ZFAND6,TNF,SPRY2
YWHAQ	1	na	UCP2	3	na	UCP2,UCP3,MTNR1B
FLNA	7	na	DRD3,DRD2,ARRB2,DRD1,GRM8,GRM5,GRIK3	2	na	LMNA,MTNR1B
CASP3	4	20580881	PLA2G4A,TGM2,AKT1,ATN1	2	na	PKN2,PRKCZ
CHUK	3	na	NFKB1,CSF2RA,AKT1	2	na	IRS1,ESR1
ERBB2	3	18159252	HLA-A,ERBB4,EGF	2	na	ESR1,BTC
GPRASP1	3	na	CHRM1,GRM8,GRM5	2	na	AGTR1,ADRB2
IKBKB	3	na	NFKB1,CSF2RA,AKT1	2	11932336/15685170	IRS1,PRKCZ
RANBP9	3	na	HMBS,DISC1,L1CAM	2	na	PPARG,PPARD
FOS	2	21843541	XBP1,NFKB1	2	na	LMNA,HNF1A
IL6ST	2	na	LIF,CNTF	2	na	IL6R,IL6
MEP1B	2	na	NPY,CCK	2	na	NPY,PYY
NCOA3	2	na	RXRB,YWHAH	2	na	PPARG,ESR1
SYN1	2	22571925	SYN2,SYN3	2	na	SYN2,NOS1AP
TLE1	2	17553960	HLA-DQA1,ATN1	2	na	HHEX,HNF1A
VLDLR	2	22419519	RELN,APOE	2	na	LPL,APOE
ADRBK1	1	na	EGF	2	20307313	MC4R,AGTR1
AGTR2	1	na	ACE	2	20592051	ACE,AGT
AKAP13	1	na	RXRB	2	na	PPARA,ESR1
AKT2	1	22264868	AKT1	2	22322917	TRIB3,ESR1
BCL2L1	1	na	RTN4	2	22038516/19065603	IRS1,IRS2
CEBPB	1	na	NFKB1	2	10610714	FOXO1,ESR1
CTSB	1	na	APOE	2	18706099	INS,APOE
DCN	1	na	TNF	2	na	TNF,AHSG
EWSR1	1	na	ATN1	2	na	CETP,AGT
FADD	1	na	ANK3	2	17977957	PRKCZ,ABCA1
FGR	1	na	SLAMF1	2	21467301	VDR,SYK
FRS2	1	na	DDR1	2	na	INSR,PRKCZ
GNA13	1	22792057	DRD5	2	na	ARHGEF11,CXCR4
HNRNPU	1	na	GRIN1	2	na	SYK,CR2
HSP90AB1	1	na	AKT1	2	na	CDKN2A,ESR1
HSPA5	1	21195589	PRNP	2	17268797	LDLR,MTNR1B
KRTAP4-12	1	na	ATN1	2	na	HHEX,SPRY2
LCK	1	na	CTLA4	2	20401454	SYK,ESR1
MEP1A	1	na	CCK	2	na	POMC,AGT
NPY1R	1	14741323	NPY	2	17325259	PYY,NPY
NPY2R	1	na	NPY	2	17325259	PYY,NPY
NPY5R	1	na	NPY	2	17325259	PYY,NPY
PAK1	1	22458949	AKT1	2	21969371	FOXO1,ESR1
PFKFB2	1	15108172	AKT1	2	na	PRKAA2,GCK
PIAS1	1	na	GRM8	2	na	PTPN1,ESR1
PLSCR1	1	na	ATN1	2	na	C4orf42,SPRY2
PLTP	1	na	APOE	2	21973210	ABCA1,APOE
PPYR1	1	na	NPY	2	na	PYY,NPY
PRG2	1	na	AKT1	2	na	PRKCZ,AGT
PSMC5	1	na	MYO18B	2	na	VDR,ESR1
RARA	1	na	RXRB	2	na	FOXO1,ESR1
RB1	1	na	TGM2	2	20682695	LMNA,INS
SMAD1	1	na	NEUROG1	2	22798249	AKR1B1,NOTCH2
STK11	1	20064257	PARD3	2	17950019	PRKAA2,PTEN
SYT1	1	na	NRXN1	2	na	STX1A,PPARG
TIAM1	1	na	PARD3	2	na	ANK1,ABCA1
TNFRSF1A	1	na	TNF	2	na	TNF,SYK
UBB	1	na	HLA-A	2	na	WWOX,SYK
UBTF	1	na	CHGB	2	na	IRS2,IRS1
VTN	1	na	EGF	2	na	VEGFA,POMC
YWHAE	1	18658164	YWHAH	2	na	IRS2,IRS1
PRKCG	7	na	NRGN,GRIA4,PARD3,GRM5,PDLIM5,GRIN2B,GRIN1	1	na	IRS1
DLG2	5	21440632	ERBB4,GRIN2A,GRIN1,NOS1,GRIN2B	1	na	ABCA1
DLG3	4	na	ERBB4,GRIN2A,GRIN2B,GRIN1	1	na	ABCA1
GNAI2	4	na	CHRM1,DRD2,RGS4,CNR1	1	17928396	MTNR1B
MAP3K5	4	na	YWHAH,ARRB2,AKT1,GSTM1	1	na	GSTM1
ACTB	3	22675524	TGM2,PDLIM5,MYO18B	1	na	LMNA
ACTN1	3	na	GRIA4,PDLIM5,GRIN2A	1	na	PTPN1
AP2M1	3	na	CTLA4,GRIN2B,ARRB2	1	na	KCNJ11
CASP1	3	na	PLA2G4A,IL1B,ATN1	1	na	LMNA
DLG1	3	21850710/20691406	ERBB4,GRIN2B,GRIN2A	1	na	PTEN
GNAQ	3	na	RGS4,HTR2C,HTR2A	1	na	FFAR1
LRP8	3	21423430	GRIN1,RELN,APOE	1	na	APOE
MBP	3	22750584	RTN4,MAG,ATN1	1	na	PRKCZ
PPP1R9B	3	22545112	ADRA1A,CCKAR,DRD2	1	na	CDKN2A
PRKCI	3	na	ANXA1,YWHAH,PARD3	1	na	ANXA1
SNCA	3	na	SLC6A3,TH,YWHAH	1	na	SYK
ADAM17	2	22590542	TNF,ERBB4	1	19581416	TNF
AHNAK	2	na	AKT1,S100B	1	na	CDKN2A
APBA1	2	20347576	HTR2C,NRXN1	1	na	STX1A
B2M	2	20073568	HLA-E,HLA-A	1	na	HFE
BGN	2	na	TNF,PLA2G1B	1	na	TNF
BRCA1	2	na	NFKB1,AKT1	1	16121806	ESR1
CANX	2	na	HLA-A,GRIN1	1	na	MTNR1B
CAV3	2	na	GNAS,NOS1	1	16868246	INSR
CNTN1	2	na	L1CAM,PRNP	1	na	NOTCH2
CPE	2	na	CCK,BDNF	1	15618358	INS
CSF2RB	2	21247258	IL3RA,CSF2RA	1	na	SYK
DYNLL1	2	na	PARD3,NOS1	1	na	NRF1
EPHB2	2	na	GRIN1,GRIN2B	1	na	VEGFA
FN1	2	na	MAG,TGM2	1	21526116	CRP
GNAI3	2	na	DRD2,CNR1	1	na	MTNR1B
GNB2L1	2	20874815	SLC6A3,GRIN2B	1	na	INSR
IL10RB	2	na	IL10RA,IL10	1	na	IL10
KCNJ9	2	na	DRD4,DRD2	1	11350189	ADRB2
LYN	2	15180479	CSF2RA,CTLA4	1	22473614/22431203	SYK
MAP1A	2	12812986	DISC1,HTR2A	1	na	ARHGEF11
MAP2	2	20092829	GRIN1,APOE	1	na	APOE
MAPT	2	20708332	S100B,APOE	1	na	APOE
MPDZ	2	na	DRD3,HTR2C	1	na	ABCA1
NCF1	2	na	NFKB1,AKT1	1	na	PRKCZ
NCK1	2	na	DRD4,DRD3	1	na	PKN2
NCK2	2	na	DDR1,ATN1	1	na	PKN2
NFKBIA	2	na	ARRB2,NFKB1	1	17002901	PTPN1
NSF	2	20571483	DRD2,GABBR1	1	17922004	STX1A
NTRK2	2	20100784	BDNF,NTF3	1	na	PTPN1
NTRK3	2	20554328	HTR2A,NTF3	1	na	PTPN1
PARD6A	2	na	YWHAH,PARD3	1	na	PRKCZ
PARD6B	2	na	YWHAH,PARD3	1	na	PRKCZ
PPP2CA	2	na	GAD1,AKT1	1	na	VDR
PRKCQ	2	na	GRM5,AKT1	1	na	IRS1
PRTN3	2	na	TNF,IL1B	1	na	TNF
PSMA3	2	na	PRNP,ATN1	1	na	HHEX
PTN	2	na	ALK,FEZ1	1	na	DUSP12
RIMS1	2	na	YWHAH,CACNA1C	1	na	STX1A
RPS6KA3	2	na	HTR2A,GRIN1	1	na	ESR1
S100A11	2	na	ANXA1,S100B	1	na	ANXA1
SDCBP	2	na	GRIA4,GRM3	1	na	STX1A
THRA	2	na	YWHAH,RXRB	1	22147010	ESR1
TSC2	2	9928911	YWHAH,AKT1	1	na	ESR1
TTR	2	19703508	DDR1,FEZ1	1	na	RBP4
VIM	2	na	PLA2G4A,ATN1	1	na	STX1A
YBX1	2	na	SLC6A4,AKT1	1	na	VEGFA
ABL1	1	na	YWHAH	1	na	SORBS1
ACACA	1	na	CHGB	1	22415588	PRKAA2
ADAM9	1	na	TNF	1	na	TNF
ADCY5	1	na	GNAS	1	22406741/21949744/21887289/21712988/20490451 /20372150/20081858	PRKCZ
AKAP9	1	na	GRIN1	1	na	KCNQ1
ANXA6	1	na	S100B	1	na	CR2
APPL1	1	na	AKT1	1	22566644/22340213 /21938726/21562756/19416712 /18581887	ADIPOR1
ARNTL	1	na	CLOCK	1	18974966	HIF1A
ATF4	1	22422769/22079628	DISC1	1	22115781/22028770/20592469	TRIB3
C7orf20	1	na	SOD2	1	na	SOD2
CALR	1	21723904/21182888	SLC6A4	1	na	LPL
CAMKK1	1	na	AKT1	1	na	CAMK1D
CASP9	1	na	AKT1	1	16038259	PRKCZ
CCND3	1	na	DTNBP1	1	na	VDR
CD4	1	20107825	HLA-DQB1	1	22722952	CXCR4
CD44	1	na	ERBB4	1	22499789/19017033	ANK1
CDC25B	1	na	YWHAH	1	na	ESR1
CDC42	1	22385474/20385374	PARD3	1	na	PRKCZ
CDH2	1	na	GRIN1	1	na	PTPN1
CDK5	1	14769920	GRIN2A	1	21378178/19718565	STX1A
CDK8	1	na	MED12	1	22684109	CDKN2B
CDKN1A	1	na	AKT1	1	na	ESR1
CEBPA	1	na	SOX10	1	20460359	HNF1A
CFH	1	na	ADM	1	na	CRP
CREB1	1	22198373	AKT1	1	na	PDX1
CSF1	1	na	TNF	1	na	TNF
CSF3R	1	na	PLA2G1B	1	na	SYK
CTGF	1	na	ERBB4	1	22533709/22045431	VEGFA
DAB1	1	22419519 /9861036	RELN	1	na	LDLR
DNAJC14	1	na	DRD1	1	na	AGTR1
DTNB	1	na	DTNBP1	1	na	HMG20A
DUSP3	1	na	EGF	1	na	SYK
DYSF	1	na	ANXA1	1	na	ANXA1
E2F1	1	na	NFKB1	1	21099295/20181095	CDKN2A
EEF1G	1	na	DRD3	1	na	TRIB3
EFEMP2	1	na	ATN1	1	na	HHEX
ENPEP	1	na	CCK	1	na	AGT
EZR	1	na	L1CAM	1	na	WWOX
FBXW7	1	na	NOTCH4	1	20534483	PPARGC1A
FEZ2	1	na	FEZ1	1	na	PRKCZ
FGFR1	1	20615089	NRP1	1	22174314/11130726	GRB14
FGFR3	1	na	CHGB	1	na	ARAP1
FLT1	1	21332311	NRP1	1	na	VEGFA
FOXO3	1	na	AKT1	1	22147007/22015955	ESR1
FOXO4	1	na	AKT1	1	22147007	ESR1
FPR1	1	na	ANXA1	1	na	ANXA1
GAB2	1	na	AKT1	1	na	SYK
GATA2	1	22315408	AKT1	1	na	HHEX
GNA11	1	na	HTR2A	1	na	ADRB2
GNA12	1	22792057	DRD5	1	na	ARHGEF11
GNA15	1	na	CNR1	1	na	ADRB2
GNB1	1	na	CACNA1C	1	na	MTNR1B
GRB10	1	na	AKT1	1	19818100/19789144/18633161	INSR
GSK3A	1	16223876	AKT1	1	na	PRKCZ
GSTM2	1	na	GSTM1	1	na	GSTM1
HAP1	1	na	PCM1	1	na	NEUROD1
HDHD2	1	na	SOD2	1	na	SOD2
HLA-DQA2	1	na	HLA-DQB1	1	na	INS
HSPA1A	1	18299791	GRIN1	1	na	CACNA1E
ID3	1	na	TCF4	1	na	SREBF1
IFNG	1	22623148	TNF	1	na	TNF
IRAK1	1	na	AKT1	1	21249428/19288030	PRKCZ
ITGB3BP	1	na	NFKB1	1	na	ESR1
ITM2C	1	na	STT3A	1	na	MTNR1B
JAG2	1	na	ATN1	1	na	NOTCH2
JUP	1	na	TCF4	1	na	TCF7L2
KCNJ6	1	na	DRD2	1	na	ADRB2
KDR	1	na	NRP1	1	22050781/15191350	VEGFA
KIAA1549	1	na	SOD2	1	na	SOD2
KRT10	1	na	AKT1	1	na	PRKCZ
KRT8	1	na	ANXA1	1	na	ANXA1
LIMK1	1	na	NRG1	1	na	ABCA1
LIN7A	1	na	GRIN2B	1	na	ABCA1
LIN7B	1	na	GRIN2B	1	na	ABCA1
LIN7C	1	na	HTR2C	1	20215397	ABCA1
LRPAP1	1	na	RTN4	1	na	LDLR
LUC7L2	1	na	FXR1	1	na	LPL
MAGI1	1	22381734	ATN1	1	na	IL6R
MAGI2	1	22649501	ATN1	1	na	PTEN
MAGI3	1	na	GRIN2B	1	na	PTEN
MAML1	1	na	NOTCH4	1	na	NOTCH2
MAML2	1	na	NOTCH4	1	na	NOTCH2
MAML3	1	na	NOTCH4	1	na	NOTCH2
MAP1B	1	15581421	MAG	1	na	ARHGEF11
MMP17	1	na	TNF	1	na	TNF
MS4A2	1	na	AKT1	1	na	SYK
MTOR	1	na	AKT1	1	na	IRS1
MYH9	1	18571626	GRIN1	1	19567477	CXCR4
NAA38	1	na	MTHFR	1	na	MTHFR
NAPA	1	na	RTN4	1	na	STX1A
NEFM	1	na	APOE	1	na	APOE
NOL12	1	na	SOD2	1	na	SOD2
NOSIP	1	na	NOS1	1	na	NOS3
NPFF	1	na	NPY	1	na	NPY
NPFFR2	1	na	NPY	1	na	NPY
NPM1	1	na	ALK	1	na	IRS1
NR1H2	1	na	RXRB	1	21042792	VDR
NR1H3	1	na	RXRB	1	21042792	PPARA
NR1I2	1	na	RXRB	1	na	PPARGC1A
NR4A1	1	20010315	AKT1	1	17785466	HIF1A
NRD1	1	na	PDYN	1	na	POMC
NRP2	1	na	NRP1	1	na	VEGFA
NUMB	1	na	L1CAM	1	na	PRKCZ
OPRD1	1	na	ARRB2	1	na	ADRB2
PARD6G	1	na	PARD3	1	na	PRKCZ
PAX6	1	21732402	SOX10	1	21814221	PBX1
PDIK1L	1	na	TNF	1	na	TNF
PDZK1	1	na	SLC17A1	1	na	ABCA1
PGF	1	na	NRP1	1	22005961	VEGFA
PHB2	1	na	AKT1	1	na	ESR1
PIK3CA	1	na	GRIN2B	1	21305025	IRS2
PLDN	1	17618940	DTNBP1	1	na	ANK1
PMCH	1	16981847	NPY	1	na	NPY
PPP2R5A	1	na	CTLA4	1	na	NOS3
PPP3CA	1	na	GABRB2	1	na	PRKCZ
PRKDC	1	na	AKT1	1	na	USF1
PSEN2	1	19232479	NOTCH4	1	na	NOTCH2
PTK2B	1	na	GRIN2A	1	na	SYK
PTPN4	1	na	GRIN2A	1	na	LPL
PTPRS	1	na	FEZ1	1	na	PTPRD
RAB4A	1	na	SOD2	1	na	SOD2
RASD1	1	na	NOS1	1	na	NOS1AP
RBM9	1	na	ATN1	1	na	ESR1
RBPJ	1	na	NOTCH4	1	na	NOTCH2
RGS3	1	16973624	GRIN2A	1	na	ESR1
RIMS2	1	18490030	YWHAH	1	na	ABCA1
RPS3A	1	na	SOD2	1	na	SOD2
SAFB2	1	na	CHGB	1	na	ESR1
SCARB1	1	na	APOE	1	15671101	APOE
SCNN1B	1	na	ANK3	1	18004211	STX1A
SEMA3F	1	na	NRP1	1	na	VEGFA
SH3GL2	1	na	HLA-DQA1	1	na	IL6
SIN3A	1	na	NFKB1	1	18464933	KLF11
SNTA1	1	na	NOS1	1	na	ABCA1
SNTB2	1	na	ERBB4	1	na	ABCA1
SP3	1	na	GRIN1	1	16403775	ESR1
SPARC	1	na	TGM2	1	21778250	VEGFA
SPOP	1	na	RXRB	1	15121856	PDX1
SPTAN1	1	10402491	GRIN1	1	na	ANK1
STAT6	1	18194215	NFKB1	1	22396530	PRKCZ
SUMO1	1	na	SOX10	1	na	SREBF1
SYNE1	1	na	DISC1	1	na	LMNA
SYT4	1	na	NRXN1	1	na	STX1A
SYT7	1	na	NRXN1	1	na	STX1A
TGFBR1	1	na	PPP3CC	1	19997558	GNB3
TNFRSF1B	1	na	TNF	1	19343543/11315843	TNF
TOMM20	1	na	FEZ1	1	na	UCP1
TRIM28	1	na	ZNF74	1	na	ESR1
TRIP4	1	na	NFKB1	1	na	ESR1
TRIP6	1	na	ATN1	1	na	PRKAA2
TRPM7	1	na	ANXA1	1	20875900/19149903	ANXA1
TUBA4A	1	na	RTN4	1	na	SYK
TUBB	1	na	TGM2	1	na	ESR1
VAMP7	1	na	SNAP29	1	na	STX1A
VEGFB	1	na	NRP1	1	na	VEGFA
VHL	1	na	NR4A2	1	na	HIF1A
VPS11	1	na	LSM1	1	na	STX1A
WWC1	1	na	FEZ1	1	na	PRKCZ
WWP1	1	na	ATN1	1	na	IL6R
WWP2	1	na	ATN1	1	na	IL6R
XRCC6	1	na	TCF4	1	na	ARAP1
